# Supplementary material for: Seroprevalence of Toxoplasma gondii and associated risk factors for infection in the Netherlands: third cross-sectional national study
Source: Epidemiol Infect. 2023 Jul 28;151:e136. doi: 10.1017/S095026882300122X (PMC10540174; doi:10.1017/S095026882300122X)
Supplement: van den Berg et al. supplementary material [file S095026882300122Xsup001.xlsx]

## Sheet: Univariable analysis
		seropositivity*						*unweighted, NS + LVC
		n pos	%	OR**	95% CI**		p-value**	**a priori adjusted for age and gender
Overall (n=4625)		1553	0.335784
Gender									a priori adjustment for age only
Male	1999	715	0.357679	1
Female	2626	838	0.319117	0.982064	0.856414	1.12654
Age group (years)									a priori adjustment for gender only
20-24	492	52	0.105691	1.51922	0.188832	12.2227
25-29	443	48	0.108352	2.91653	0.379055	22.4404
30-34	441	73	0.165533	1.63938	0.203816	13.1863
35-39	398	67	0.168342	3.37315	0.439508	25.8884
40-44	379	90	0.237467	2.93668	0.374101	23.0529
45-49	380	102	0.268421	2.80418	0.359598	21.8672
50-54	433	146	0.337182	3.30774	0.431565	25.3523
55-59	292	141	0.482877	2.58727	0.321302	20.834
60-64	372	188	0.505376	4.60601	0.60596	35.0111
65-69	357	205	0.57423	5.39176	0.710653	40.9076
70-74	309	95	0.307443	7.46236	0.992917	56.0841
75-79	215	158	0.734884	8.10431	1.0652	61.6599
80-84	93	70	0.752688	11.4795	1.45723	90.4316
85-88	21	18	0.857143	7.51155	0.638187	88.4119
Region (geographical)
Central	1050	357	0.34	1
Northeast	891	284	0.318743	0.97906	0.792509	1.2091	0.8443
Northwest	717	307	0.428173	1.25938	1.01248	1.56646	0.0383
Southeast	968	247	0.255165	0.62364	0.503812	0.77104	<0.0001
Southwest	999	358	0.358358	1.05485	0.861876	1.29107	0.6044
Region (Nielsen)
Nielsen I	351	136	0.387464	1
Nielsen II	1280	536	0.41875	1.20838	0.92602	1.58024	0.16482
Nielsen III	530	182	0.343396	1.06984	0.785106	1.45901	0.66922
Nielsen IV	1231	371	0.301381	0.878376	0.66947	1.15476	0.35086
Nielsen V	1233	328	0.266018	0.657998	0.500629	0.866183	0.00275
Province
Drenthe	94	43	0.457447	1
Flevoland	92	31	0.336957	0.825104	0.425258	1.58827	0.566795
Friesland	238	63	0.264706	0.519529	0.298386	0.903684	0.020365
Gelderland	778	238	0.305913	0.568288	0.35061	0.924111	0.022027
Groningen	198	76	0.383838	0.779885	0.448029	1.35887	0.379184
Limburg	293	69	0.235495	0.327516	0.190652	0.562111	<0.0001
Noord-Brabant	675	178	0.263704	0.42267	0.258837	0.691984	0.000584
Noord-Holland	625	276	0.4416	0.785207	0.482948	1.28056	0.330179
Overijssel	361	102	0.282548	0.511003	0.304039	0.860164	0.011267
Utrecht	272	119	0.4375	0.804168	0.475711	1.3625	0.416204
Zeeland	265	81	0.30566	0.565853	0.330589	0.969217	0.037711
Zuid-Holland	734	227	0.309264	0.69756	0.430694	1.13345	0.143816
Degree of urbanisation
rural	2568	796	0.309969	1
urban	2057	757	0.368012	1.18745	1.03637	1.36049	0.0133
Degree of urbanisation (addresses per km2)
very high (>2500)	825	336	0.407273	1
high (1500-2500)	1232	421	0.341721	0.785996	0.642156	0.962087	0.019522
medium (1000-1500)	789	273	0.346008	0.784701	0.62662	0.982108	0.034385
low (500-1000)	1171	355	0.30316	0.704068	0.57232	0.865988	0.000895
very low (0-500)	608	168	0.276316	0.711572	0.553625	0.912844	0.007623
Country of birth
The Netherlands	4027	1290	0.320338	1
Marocco or Turkey	64	38	0.59375	2.98853	1.74902	5.1784	<0.0001
SAN	170	69	0.405882	0.894617	0.638562	1.24728	0.513766
other European countries	90	35	0.388889	1.52842	0.942549	2.44783	0.080652
other countries outside Europe	271	119	0.439114	1.68882	1.28089	2.22284	<0.0001
Country of birth
The Netherlands	4027	1290	0.320338	0.682724	0.563704	0.827461	<0.0001
Other	595	261	0.438655	1
Migration background (first and second generation)
Dutch	3838	1223	0.318656	1
other Western	290	119	0.410345	1.40883	1.07093	1.84886	0.0138
Maroccan or Turkish	75	40	0.533333	2.86374	1.7346	4.74697	<0.0001
Surinamese, Aruban, The Netherlands Antillean	190	73	0.384211	0.959595	0.691897	1.32393	0.803
other non-Western	232	98	0.422414	1.85225	1.37226	2.49392	<0.0001
Education highest
high	1527	443	0.290111	1
low	1281	630	0.491803	1.33409	1.1199	1.58906	0.00124
middle	1549	397	0.256294	0.967725	0.813361	1.15139	0.7113
missing	268	83	0.309701	1.24959	0.91914	1.68857	0.15059
Current education
MBO	101	15	0.148515	1
HBO	199	31	0.155779	1.08826	0.549755	2.23125	0.812
university	112	13	0.116071	0.824993	0.356531	1.88625	0.648
other	51	14	0.27451	1.17763	0.489421	2.82825	0.713
no	3731	1331	0.356741	0.822462	0.471101	1.5296	0.513
Employment
Yes	3166	802	0.253316	1
No	1455	750	0.515464	1.10064	0.929472	1.30125	0.264
Job in agriculture
Yes	88	37	0.420455	1
No	4533	1515	0.334216	0.432701	0.271628	0.695008	<0.0001
Job in industry
Yes	280	68	0.242857	1
No	4341	1484	0.341857	1.15936	0.860256	1.57846	0.339
Job in water
Yes	11	2	0.181818	1
No	4610	1550	0.336226	1.19708	0.295226	8.03645	0.822
Job in transport
Yes	104	27	0.259615	1
No	4517	1525	0.337613	1.10463	0.696189	1.79925	0.68
Job in education
Yes	276	56	0.202899	1
No	4345	1496	0.344304	1.60233	1.17224	2.22212	0.0038
Job in health
Yes	753	173	0.229748	1
No	3868	1379	0.356515	1.02998	0.841174	1.26481	0.776
Net monthly income (NMI)
<970	219	67	0.305936	1
971-1355	366	174	0.47541	1.43273	0.959287	2.15041	0.0806
1356-1969	661	270	0.408472	0.876251	0.603801	1.2779	0.4894
1970-3314	1412	474	0.335694	0.819123	0.578192	1.16809	0.2656
3315-3500	340	89	0.261765	0.655148	0.429569	1.00066	0.0498
≥3501	1032	284	0.275194	0.722772	0.505409	1.04023	0.0776
missing	595
Net monthly income (NMI)
<1970	1246	511	0.410112	1
=>1971	2784	847	0.304239	0.732733	0.626253	0.857648	<0.0001
unknown	595	195	0.327731	0.896564	0.712482	1.12668	0.350171
Food allergy
Yes	414	148	0.357488	1.09579	0.865345	1.38363	0.445
No	4207	1404	0.333729	1
Hay allergy
Yes	986	275	0.278905	0.903648	0.761238	1.07102	0.245
No	3635	1277	0.351307	1
Asthma
Yes	416	136	0.326923	1.13817	0.894983	1.44258	0.288
No	4625	1553	0.335784	1
Lactose intolerance
Yes	114	42	0.368421	1.44361	0.930225	2.21607	0.0967
No	4507	1510	0.335034	1
Allergy for egg products
Yes	11	5	0.454545	1.5947	0.377453	6.36098	0.511
No	4610	1547	0.335575	1
Allergy for peanut products
Yes	35	11	0.314286	0.962246	0.42636	2.06164	0.923
No	4586	1541	0.336023	1
Allergy for nut products
Yes	67	22	0.328358	1.07561	0.604065	1.8654	0.923
No	4554	1530	0.335968	1
Allergy for fish products
Yes	48	20	0.416667	0.839062	0.446274	1.60292	0.589
No	4573	1532	0.33501	1
Allergy for shellfish
Yes	48	20	0.416667	1.19181	0.623863	2.24078	0.589
No	4573	1532	0.33501	1
Allergy for soya
Yes	10	4	0.4	0.584039	0.151558	2.49801	0.44
No	4611	1548	0.335719	1
Allergy for grain products
Yes	34	16	0.470588	1.54117	0.721866	3.26697	0.258
No	4587	1536	0.334859
Garden (work/play barehanded)
Yes	2970	1006	0.338721	1.0204	0.879013	1.18524	0.7911
No	1499	484	0.322882	1
Unknown	156	63	0.403846	1.65927	1.13806	2.40765	0.00799
Contact with cats in the past 12 months
Yes, young kittens (younger than 1 year)	213	65	0.305164	1.17822	0.836589	1.64506	0.3411
Yes, adult cats	1746	530	0.303551	1
Both	333	59	0.177177	0.768563	0.553115	1.05411	0.1091
No	2168	834	0.384686	0.961292	0.826916	1.11725	0.607
Missing	165	65	0.393939	1.41515	0.980989	2.02971	0.0609
Contact with cats in the past 12 months
Yes	2292	654	0.28534	1.02698	0.890883	1.18447	0.714
No	2168	834	0.384686	1
Missing	165	65	0.393939	1.47544	1.0262	2.11025	0.0342
Kept pets in past 5y
Yes	2428	685	0.282125	1.47547	1.02713	2.10966	0.8834
No	2031	802	0.394879	1
Missing	166	66	0.39759	1.47547	1.02713	2.10966	0.0339
Pet_dog
Yes	1248	357	0.286058	0.946324	0.809008	1.10597	0.489
No	3373	1195	0.354284	1
Missing	4	1	0.25	1.21371	0.0514929	11.9979	0.88
Pet_cat
Yes	1049	287	0.273594	0.974123	0.823341	1.15103	0.759
No	3572	1265	0.354143	1
Missing	4	1	0.25	1.22501	0.0519629	12.1135	0.875
Pet_bird
Yes	295	84	0.284746	0.846669	0.634424	1.12161	0.252
No	4326	1468	0.339344	1
Missing	4	1	0.25	1.21987	0.0517229	12.0661	0.877
Pet_fish
Yes	435	111	0.255172	1.09596	0.855248	1.39663	0.464
No	4186	1441	0.344243	1
Missing	4	1	0.25	1.24581	0.0527492	12.3492	0.864
Pet_hamster
Yes	261	57	0.218391	0.967496	0.699345	1.32032	0.838
No	4360	1495	0.34289	1
Missing	4	1	0.25	1.23038	0.0521826	12.1671	0.872
Pet_mouse
Yes	30	6	0.2	0.868556	0.31311	2.07193	0.766
No	4591	1546	0.336746	1
Missing	4	1	0.25	1.23182	0.0522393	12.1818	0.871
Pet_rabbit
Yes	415	94	0.226506	0.975493	0.753303	1.25382	0.848
No	4206	1458	0.346648	1
Missing	4	1	0.25	1.22983	0.0521644	12.161	0.872
Farm animals past 5 yrs
Yes	311	97	0.311897	1.04554	0.791386	1.37369	0.751
No	4017	1340	0.333582	1
Pig - Farm animals
Yes	14	3	0.214286	1
No	4607	1549	0.336227	1.14533	0.321748	5.45584	0.847
Ox - Farm animals
Yes	43	19	0.44186	1
No	4578	1533	0.334862	0.357571	0.182149	0.715099	0.00305
Sheep - Farm animals
Yes	52	17	0.326923	1
No	4569	1535	0.33596	0.96052	0.508651	1.87426	0.903
Goat - Farm animals
Yes	30	10	0.333333	1
No	4591	1542	0.335875	0.775139	0.340268	1.85874	0.553
Poultry - Farm animals
Yes (n=242)	203	60	0.295567	1
No (n=5346)	4418	1492	0.337709	1.22796	0.8805	1.73025	0.233
Other - Farm animals
Yes (n=93)	70	25	0.357143	1
No (n=5495)	4551	1527	0.335531	0.807175	0.466719	1.42197	0.45
Ever had a tick bite
No	3453	1129	0.326962	1
Yes	601	192	0.319468	1.37184	1.12166	1.67599	0.99787
Unknown	571	232	0.406305	0.99972	0.812752	1.22673	0.00202
Eating meat
Yes	4260	1425	0.334507	1
No	102	18	0.176471	0.473759	0.265033	0.806495	0.00818
Missing	263	110	0.418251	1.47355	1.1135	1.94505	0.00639
Vegetarian
Yes (n=49)	47	7	0.0204082	1
Fish only (n=60)	55	11	0.05	1.06299	0.351288	3.3909	0.915
No (n=4489)	4260	1425	0.0443306	2.19249	0.968321	5.69381	0.0787
Unknown	263	153	0.0311871	1.48573	1.12283	1.96091	0.00534
Beef frequency
<= 3 days/month	1150	413	0.35913
>1 day/week	3047	981	0.321956	1.00901	0.861356	1.18304	0.912
No	65	26	0.4	1.1503	0.656308	1.99203	0.62
Unknown	363	133	0.366391	1.19577	0.910908	1.56643	0.196
Porkmeat frequency
<= 3 days/month	1444	456	0.315789	1
>1 day/week	2399	776	0.323468	0.926042	0.791957	1.08317	0.336
No	346	154	0.445087	1.73872	1.33349	2.26576	<0.0001
Unknown	436	167	0.383028	1.1523	0.8992	1.47417	0.261
Bird frequency
<= 3 days/month	1008	378	0.375	1
>1 day/week	2878	883	0.30681	0.955478	0.807909	1.13116	0.596
No	259	96	0.370656	1.14806	0.833683	1.57636	0.395
Unknown	480	196	0.408333	1.10374	0.861012	1.41392	0.435
Fish frequency
<= 3 days/month	2120	606	0.285849	1
>1 day/week	1929	735	0.381026	1.14176	0.985621	1.32241	0.077018
No	242	76	0.31405	1.30283	0.942068	1.78954	0.105715
Unknown	334	136	0.407186	1.57671	1.21085	2.04894	0.000686
Wild frequency
<= 3 days/month	1520	454	0.298684	1
>1 day/week	45	21	0.466667	1.9435	0.967381	3.88443	0.0602
No	2299	726	0.315789	1.00641	0.860897	1.17701	0.9362
Unknown	761	352	0.462549	1.24778	1.01848	1.5281	0.0324
Sushi frequency
<= 3 days/month	1395	350	0.250896	1
>1 day/week	39	13	0.333333	1.28293	0.602834	2.61288	0.5024
No	2447	841	0.343686	1.05143	0.894083	1.23717	0.5449
Unknown	744	349	0.469086	1.295	1.04733	1.60065	0.0169
Raw beef frequency
<= 3 days/month	2204	641	0.290835	1
>1 day/week	424	128	0.301887	1.29924	1.0113	1.66297	0.039
No	1536	611	0.397786	1.05262	0.900991	1.22905	0.5173
Unknown	461	173	0.375271	1.25729	0.996454	1.58318	0.0525
Raw porkmeat frequency
<= 3 days/month	812	257	0.316502	1
>1 day/week	100	34	0.34	1.20241	0.726686	1.96145	0.4659
No	2886	922	0.319473	0.790492	0.655755	0.954016	0.0139
Unknown	827	340	0.411125	1.19779	0.955629	1.50206	0.1176
Raw bird frequency
<= 3 days/month	135	45	0.333333	1
>1 day/week	20	6	0.3	0.73881	0.220049	2.25648	0.606
No	3677	1187	0.322818	0.73836	0.49345	1.11823	0.145
Unknown	793	315	0.397226	0.867792	0.565828	1.34471	0.52
Raw egg frequency
<= 3 days/month	972	245	0.252058	1
>1 day/week	83	20	0.240964	1.049	0.584366	1.8164	0.86813
No	3250	1149	0.353538	0.981152	0.819486	1.17646	0.83652
Unknown	320	139	0.434375	1.55841	1.16259	2.087	0.00294
Raw fish frequency
<= 3 days/month	2180	700	0.321101	1
>1 day/week	188	85	0.452128	1.26992	0.904611	1.78006	0.166
No	1625	534	0.328615	0.948697	0.814388	1.1047	0.49826
Unknown	632	234	0.370253	1.32381	1.07654	1.62607	0.00765
Raw milk frequency
<= 3 days/month	891	285	0.319865	1
>1 day/week	183	62	0.338798	1.35299	0.926976	1.96099	0.1133
No	3209	1065	0.331879	0.917702	0.770973	1.0937	0.3355
Unknown	342	141	0.412281	1.31669	0.990505	1.74818	0.0575
unwashed vegetables frequency
<= 3 days/month	1324	426	0.321752
>1 day/week	1335	350	0.262172	0.863408	0.717455	1.03879	0.1197
No	1700	673	0.395882	0.936631	0.790711	1.10933	0.4484
Unknown	266	104	0.390977	1.32118	0.979993	1.77584	0.0661
Washing hands after toilet visit
Always	1415	531	0.375265	1
Most of the time	832	280	0.336538	0.949794	0.778068	1.15872	0.612
Sometimes	119	35	0.294118	0.777601	0.488302	1.21754	0.279
Rarely	29	11	0.37931	1.80332	0.758735	4.10177	0.167
Never	3	1	0.333333	0.600001	0.0198695	10.941	0.738
Washing hands after cutting raw meat
Not applicable	48	22	0.458333	1
Always	1863	665	0.356951	0.886438	0.458899	1.72	0.72
Most of the time	352	120	0.340909	0.758366	0.378742	1.52313	0.434
Sometimes	72	24	0.333333	0.944268	0.400609	2.2131	0.895
Rarely	26	12	0.461538	1.07319	0.349436	3.28945	0.901
Never	17	9	0.529412	0.935371	0.263642	3.43011	0.918
I don’t know	19	4	0.210526	0.443866	0.0965956	1.77405	0.267
Using the same cutting board for cutting raw meat and other food for a meal
Yes	151	60	0.397351	1.24136	0.835617	1.83452	0.2806
I turn it	991	376	0.379415	1.25569	1.03266	1.52714	0.0225
No	1160	383	0.330172	1
Unknown	2323	734	0.315971	1.14923	0.973509	1.35799	0.1014
Pregnant
Yes	46	7	0.152174	1.14085	0.461086	2.43609	0.7527
No	2467	783	0.31739	1
I don’t know	28	4	0.142857	1.00259	0.288958	2.66808	0.9963
missing	2084	759	0.364203	1.6547	1.05607	2.59324	0.0277
Living alone
Yes	569	230	0.404218	0.922684	0.749604	1.13371	0.446
No	3718	1188	0.319527	1
Unknown	338	135	0.399408	1.2691	0.983841	1.63284	0.065
